# Supplementary material for: Second-Harmonic Generation Imaging Reveals Changes in Breast Tumor Collagen Induced by Neoadjuvant Chemotherapy
Source: Cancers (Basel). 2022 Feb 9;14(4):857. doi: 10.3390/cancers14040857 (PMC8869853; doi:10.3390/cancers14040857)
Supplement: Supplementary file 1 [file cancers-14-00857-s001.zip]

Archive with 1 entries (1 files):
- cancers-1586932-supplementary.pdf
